# Supplementary material for: Analysing the Relationship between Nutrition and the Microbial Composition of the Oral Biofilm—Insights from the Analysis of Individual Variability
Source: Antibiotics (Basel). 2020 Aug 4;9(8):479. doi: 10.3390/antibiotics9080479 (PMC7460051; doi:10.3390/antibiotics9080479)
Supplement: Supplementary file 1 [file antibiotics-09-00479-s001.zip]

Archive with 5 entries (4 files):
- data_article1.csv
- __MACOSX/
- __MACOSX/._data_article1.csv
- additional_file1.pdf
- __MACOSX/._additional_file1.pdf
