# Supplementary material for: Analysing the Relationship between Nutrition and the Microbial Composition of the Oral Biofilm—Insights from the Analysis of Individual Variability
Source: Antibiotics (Basel). 2020 Aug 4;9(8):479. doi: 10.3390/antibiotics9080479 (PMC7460051; doi:10.3390/antibiotics9080479)
Supplement: Supplementary file 1 [file antibiotics-09-00479-s001.zip › data_article1.csv]

Pat_Nr	Phase	week	aerob_fce	aerob_wfc	faecal_contaminants	anaerob	all_wfc	all_fce	St_oralis1	Str_oralis2	Str_oralis3	Mutans	Gemella_Granulicatella_Strep	Actinomyces	Rothia	Lacto_vagin	Neisserien	Capno	HACEK	Fungi	faecal_contaminants	Black_pigmented_Bacteria	not_pigmented_bacteria	Fuso_spp	Campylobacter	Selenomonas_Gruppe	gram_pos_aer_cocci	gram_pos_aer_rods	gram_neg_aer_cocci	gram_neg_aer_rods	gram_pos_anaer_cocci	gram_pos_anaer_rods	gram_neg_anaer_cocci	gram_neg_anaer_rods
1	I	A	3,5E+06	5,1E+06	1,6E+06	1,0E+05	5,2E+06	3,6E+06	1,6E+06	1,0E+06	6,0E+05	0,0E+00	1,0E+05	0,0E+00	1,8E+06	0,0E+00	0,0E+00	0,0E+00	0,0E+00	0,0E+00	1,6E+06	0,0E+00	0,0E+00	0,0E+00	0,0E+00	0,0E+00	1,7E+06	1,8E+06	0,0E+00	0,0E+00	0,0E+00	0,0E+00	1,0E+05	0,0E+00
1	I	B	7,7E+06	8,8E+06	1,1E+06	1,0E+05	8,9E+06	7,8E+06	5,0E+06	5,0E+06	0,0E+00	0,0E+00	5,0E+05	0,0E+00	2,2E+06	0,0E+00	0,0E+00	0,0E+00	0,0E+00	0,0E+00	1,1E+06	0,0E+00	0,0E+00	0,0E+00	0,0E+00	0,0E+00	5,5E+06	2,2E+06	0,0E+00	0,0E+00	0,0E+00	0,0E+00	1,0E+05	0,0E+00
1	I	C	9,0E+05	1,5E+06	6,0E+05	2,0E+05	1,7E+06	1,1E+06	7,0E+05	1,0E+05	6,0E+05	0,0E+00	0,0E+00	1,0E+05	0,0E+00	0,0E+00	1,0E+05	0,0E+00	0,0E+00	0,0E+00	6,0E+05	0,0E+00	0,0E+00	0,0E+00	0,0E+00	0,0E+00	7,0E+05	1,0E+05	1,0E+05	0,0E+00	0,0E+00	0,0E+00	2,0E+05	0,0E+00
1	II	A	3,1E+07	4,1E+07	1,0E+07	6,0E+06	4,7E+07	3,7E+07	1,8E+07	1,8E+07	2,0E+05	0,0E+00	0,0E+00	0,0E+00	7,0E+06	0,0E+00	3,0E+06	6,0E+05	2,0E+06	0,0E+00	1,0E+07	1,0E+06	0,0E+00	0,0E+00	0,0E+00	0,0E+00	1,8E+07	7,0E+06	3,0E+06	2,6E+06	0,0E+00	0,0E+00	5,0E+06	1,0E+06
1	II	B	0,0E+00	6,0E+05	6,0E+05	0,0E+00	6,0E+05	0,0E+00	0,0E+00	0,0E+00	0,0E+00	0,0E+00	0,0E+00	0,0E+00	0,0E+00	0,0E+00	0,0E+00	0,0E+00	0,0E+00	0,0E+00	6,0E+05	0,0E+00	0,0E+00	0,0E+00	0,0E+00	0,0E+00	0,0E+00	0,0E+00	0,0E+00	0,0E+00	0,0E+00	0,0E+00	0,0E+00	0,0E+00
1	II	C	1,5E+07	1,6E+07	1,0E+06	6,0E+06	2,2E+07	2,1E+07	8,5E+06	8,5E+06	0,0E+00	0,0E+00	0,0E+00	0,0E+00	6,0E+06	0,0E+00	0,0E+00	0,0E+00	0,0E+00	7,0E+05	1,0E+06	0,0E+00	0,0E+00	0,0E+00	0,0E+00	0,0E+00	8,5E+06	6,0E+06	0,0E+00	0,0E+00	0,0E+00	0,0E+00	6,0E+06	0,0E+00
1	III	A	1,7E+08	1,9E+08	2,0E+07	1,2E+07	2,0E+08	1,8E+08	7,2E+07	5,8E+07	1,4E+07	0,0E+00	0,0E+00	0,0E+00	1,0E+08	0,0E+00	0,0E+00	0,0E+00	0,0E+00	0,0E+00	2,0E+07	0,0E+00	0,0E+00	0,0E+00	0,0E+00	0,0E+00	7,2E+07	1,0E+08	0,0E+00	0,0E+00	0,0E+00	0,0E+00	1,2E+07	0,0E+00
1	III	B	1,0E+06	5,0E+06	4,0E+06	1,7E+05	5,2E+06	1,2E+06	1,0E+06	1,0E+06	0,0E+00	0,0E+00	0,0E+00	0,0E+00	0,0E+00	0,0E+00	0,0E+00	0,0E+00	0,0E+00	0,0E+00	4,0E+06	0,0E+00	0,0E+00	0,0E+00	0,0E+00	0,0E+00	1,0E+06	0,0E+00	0,0E+00	0,0E+00	0,0E+00	0,0E+00	1,7E+05	0,0E+00
1	III	C	2,5E+06	2,9E+06	4,0E+05	1,0E+06	3,9E+06	3,5E+06	2,1E+06	2,0E+04	2,0E+06	0,0E+00	0,0E+00	0,0E+00	2,0E+05	1,0E+05	1,0E+05	0,0E+00	0,0E+00	0,0E+00	4,0E+05	0,0E+00	0,0E+00	0,0E+00	0,0E+00	0,0E+00	2,1E+06	3,0E+05	1,0E+05	0,0E+00	0,0E+00	1,0E+04	1,0E+06	0,0E+00
1	IV	A	8,0E+05	2,8E+06	2,0E+06	1,0E+05	2,9E+06	9,0E+05	8,0E+05	7,0E+05	1,0E+05	0,0E+00	0,0E+00	0,0E+00	0,0E+00	0,0E+00	0,0E+00	0,0E+00	0,0E+00	0,0E+00	2,0E+06	0,0E+00	0,0E+00	0,0E+00	0,0E+00	0,0E+00	8,0E+05	0,0E+00	0,0E+00	0,0E+00	0,0E+00	0,0E+00	1,0E+05	0,0E+00
1	IV	B	8,1E+06	8,1E+06	0,0E+00	1,0E+05	8,2E+06	8,2E+06	7,1E+06	7,0E+06	1,0E+05	0,0E+00	0,0E+00	0,0E+00	1,0E+06	0,0E+00	0,0E+00	0,0E+00	0,0E+00	0,0E+00	0,0E+00	0,0E+00	0,0E+00	0,0E+00	0,0E+00	0,0E+00	7,1E+06	1,0E+06	0,0E+00	0,0E+00	0,0E+00	0,0E+00	1,0E+05	0,0E+00
1	IV	C	1,0E+06	5,0E+06	4,0E+06	1,0E+06	6,1E+06	2,1E+06	1,0E+06	1,0E+06	0,0E+00	0,0E+00	4,0E+04	0,0E+00	0,0E+00	0,0E+00	0,0E+00	0,0E+00	0,0E+00	0,0E+00	4,0E+06	0,0E+00	0,0E+00	0,0E+00	1,0E+06	0,0E+00	1,0E+06	0,0E+00	0,0E+00	0,0E+00	0,0E+00	0,0E+00	4,0E+04	1,0E+06
1	V	A	5,0E+05	9,0E+05	4,0E+05	1,0E+04	9,1E+05	5,1E+05	2,0E+05	1,0E+05	1,0E+05	0,0E+00	0,0E+00	0,0E+00	3,0E+05	0,0E+00	0,0E+00	0,0E+00	0,0E+00	0,0E+00	4,0E+05	0,0E+00	0,0E+00	0,0E+00	0,0E+00	0,0E+00	2,0E+05	3,0E+05	0,0E+00	0,0E+00	0,0E+00	0,0E+00	1,0E+04	0,0E+00
1	V	B	4,6E+06	6,6E+06	2,0E+06	1,0E+05	6,7E+06	4,7E+06	3,3E+06	3,2E+06	1,0E+05	0,0E+00	8,0E+04	0,0E+00	1,2E+06	0,0E+00	0,0E+00	0,0E+00	0,0E+00	0,0E+00	2,0E+06	0,0E+00	0,0E+00	0,0E+00	0,0E+00	0,0E+00	3,4E+06	1,2E+06	0,0E+00	0,0E+00	0,0E+00	0,0E+00	1,0E+05	0,0E+00
1	V	C	5,6E+06	5,7E+06	1,0E+05	1,0E+06	6,7E+06	6,6E+06	2,0E+06	1,0E+06	1,0E+06	0,0E+00	1,0E+06	0,0E+00	2,6E+06	0,0E+00	0,0E+00	0,0E+00	0,0E+00	0,0E+00	1,0E+05	0,0E+00	0,0E+00	0,0E+00	0,0E+00	0,0E+00	3,0E+06	2,6E+06	0,0E+00	0,0E+00	0,0E+00	0,0E+00	1,0E+06	0,0E+00
2	I	A	3,8E+07	3,8E+07	0,0E+00	6,6E+06	4,4E+07	4,4E+07	1,2E+07	1,1E+07	6,0E+05	0,0E+00	3,0E+06	0,0E+00	1,1E+06	0,0E+00	2,1E+07	6,0E+05	6,0E+05	0,0E+00	0,0E+00	0,0E+00	0,0E+00	6,0E+05	0,0E+00	0,0E+00	1,5E+07	1,1E+06	2,1E+07	1,2E+06	5,0E+06	1,0E+06	0,0E+00	6,0E+05
2	I	B	2,4E+07	2,4E+07	3,0E+05	4,0E+05	2,5E+07	2,4E+07	1,4E+07	5,0E+06	9,0E+06	0,0E+00	2,0E+06	7,0E+06	0,0E+00	0,0E+00	0,0E+00	1,0E+06	0,0E+00	0,0E+00	3,0E+05	0,0E+00	0,0E+00	0,0E+00	0,0E+00	0,0E+00	1,6E+07	7,0E+06	0,0E+00	1,0E+06	0,0E+00	1,0E+05	3,0E+05	0,0E+00
2	I	C	9,9E+07	1,0E+08	3,0E+06	1,0E+06	1,0E+08	1,0E+08	4,0E+07	4,0E+07	0,0E+00	0,0E+00	2,0E+06	0,0E+00	2,2E+07	0,0E+00	3,2E+07	3,0E+06	1,0E+04	0,0E+00	3,0E+06	0,0E+00	0,0E+00	0,0E+00	0,0E+00	0,0E+00	4,2E+07	2,2E+07	3,2E+07	3,0E+06	0,0E+00	0,0E+00	1,0E+06	0,0E+00
2	II	A	6,2E+07	6,8E+07	6,0E+06	3,3E+06	7,1E+07	6,5E+07	1,1E+07	8,7E+06	2,0E+06	0,0E+00	3,0E+06	1,0E+06	4,0E+07	0,0E+00	4,0E+06	2,0E+06	1,1E+06	0,0E+00	6,0E+06	0,0E+00	0,0E+00	3,0E+05	2,0E+06	0,0E+00	1,4E+07	4,1E+07	4,0E+06	3,1E+06	0,0E+00	0,0E+00	1,0E+06	2,3E+06
2	II	B	4,5E+07	5,8E+07	1,3E+07	2,6E+05	5,8E+07	4,5E+07	4,1E+07	4,1E+07	3,0E+05	0,0E+00	5,0E+05	0,0E+00	3,0E+06	0,0E+00	0,0E+00	6,0E+04	0,0E+00	0,0E+00	1,3E+07	0,0E+00	0,0E+00	0,0E+00	0,0E+00	0,0E+00	4,2E+07	3,0E+06	0,0E+00	6,0E+04	0,0E+00	0,0E+00	2,6E+05	0,0E+00
2	II	C	1,4E+08	1,4E+08	3,0E+06	2,0E+06	1,4E+08	1,4E+08	1,0E+08	8,3E+07	2,1E+07	0,0E+00	6,0E+05	0,0E+00	1,2E+07	0,0E+00	1,2E+07	1,0E+07	0,0E+00	0,0E+00	3,0E+06	0,0E+00	0,0E+00	0,0E+00	0,0E+00	0,0E+00	1,0E+08	1,2E+07	1,2E+07	1,0E+07	0,0E+00	0,0E+00	2,0E+06	0,0E+00
2	III	A	9,1E+07	9,1E+07	2,0E+05	2,1E+06	9,3E+07	9,3E+07	3,7E+07	5,0E+06	3,2E+07	0,0E+00	1,3E+07	6,0E+06	3,2E+07	0,0E+00	2,0E+06	1,0E+06	0,0E+00	0,0E+00	2,0E+05	0,0E+00	0,0E+00	1,0E+05	0,0E+00	0,0E+00	5,0E+07	3,8E+07	2,0E+06	1,0E+06	0,0E+00	0,0E+00	2,0E+06	1,0E+05
2	III	B	1,5E+08	1,5E+08	2,0E+05	1,0E+07	1,6E+08	1,6E+08	4,0E+07	3,0E+07	1,0E+07	0,0E+00	8,0E+07	1,0E+07	1,0E+07	0,0E+00	1,0E+07	1,0E+06	0,0E+00	0,0E+00	2,0E+05	0,0E+00	0,0E+00	1,0E+05	0,0E+00	0,0E+00	1,2E+08	2,0E+07	1,0E+07	1,0E+06	0,0E+00	0,0E+00	1,0E+07	1,0E+05
2	III	C	1,3E+08	1,4E+08	4,1E+06	3,1E+07	1,7E+08	1,6E+08	7,0E+07	6,0E+07	1,0E+07	0,0E+00	4,0E+07	2,0E+06	2,0E+07	0,0E+00	0,0E+00	0,0E+00	0,0E+00	0,0E+00	4,1E+06	0,0E+00	0,0E+00	0,0E+00	0,0E+00	0,0E+00	1,1E+08	2,2E+07	0,0E+00	0,0E+00	0,0E+00	2,6E+07	5,2E+06	0,0E+00
2	IV	A	3,2E+08	3,2E+08	1,1E+06	2,7E+07	3,5E+08	3,5E+08	1,7E+07	1,6E+07	7,0E+05	0,0E+00	3,0E+08	1,0E+06	2,1E+06	0,0E+00	0,0E+00	0,0E+00	0,0E+00	0,0E+00	1,1E+06	0,0E+00	0,0E+00	0,0E+00	0,0E+00	0,0E+00	3,2E+08	3,1E+06	0,0E+00	0,0E+00	0,0E+00	0,0E+00	2,7E+07	0,0E+00
2	IV	B	2,8E+07	3,0E+07	2,1E+06	8,0E+05	3,1E+07	2,9E+07	1,5E+07	1,5E+07	2,0E+05	0,0E+00	2,2E+06	1,0E+06	8,5E+06	0,0E+00	8,0E+05	0,0E+00	0,0E+00	0,0E+00	2,1E+06	0,0E+00	0,0E+00	0,0E+00	0,0E+00	0,0E+00	1,7E+07	9,5E+06	8,0E+05	0,0E+00	0,0E+00	0,0E+00	8,0E+05	0,0E+00
2	IV	C	5,3E+06	1,5E+07	1,0E+07	1,0E+06	1,6E+07	6,3E+06	3,3E+06	3,3E+06	0,0E+00	0,0E+00	4,0E+05	0,0E+00	4,0E+05	0,0E+00	1,2E+06	0,0E+00	0,0E+00	0,0E+00	1,0E+07	0,0E+00	0,0E+00	0,0E+00	0,0E+00	0,0E+00	3,7E+06	4,0E+05	1,2E+06	0,0E+00	0,0E+00	0,0E+00	1,0E+06	0,0E+00
2	V	A	3,6E+05	5,6E+05	2,0E+05	1,0E+05	6,6E+05	4,6E+05	1,4E+05	1,3E+05	8,0E+03	0,0E+00	1,0E+04	0,0E+00	2,0E+05	0,0E+00	1,0E+04	0,0E+00	0,0E+00	0,0E+00	2,0E+05	0,0E+00	0,0E+00	0,0E+00	0,0E+00	0,0E+00	1,5E+05	2,0E+05	1,0E+04	0,0E+00	0,0E+00	0,0E+00	1,0E+05	0,0E+00
2	V	B	1,8E+07	2,1E+07	3,0E+06	1,0E+06	2,2E+07	1,9E+07	5,9E+06	5,8E+06	5,0E+04	0,0E+00	1,0E+07	0,0E+00	1,3E+06	0,0E+00	4,0E+05	0,0E+00	0,0E+00	0,0E+00	3,0E+06	0,0E+00	0,0E+00	0,0E+00	0,0E+00	0,0E+00	1,6E+07	1,3E+06	4,0E+05	0,0E+00	0,0E+00	0,0E+00	1,0E+06	0,0E+00
2	V	C	6,5E+05	1,1E+06	4,0E+05	5,0E+03	1,1E+06	6,6E+05	1,0E+05	1,0E+05	0,0E+00	0,0E+00	1,5E+05	0,0E+00	0,0E+00	0,0E+00	4,0E+05	0,0E+00	0,0E+00	0,0E+00	4,0E+05	0,0E+00	0,0E+00	0,0E+00	0,0E+00	0,0E+00	2,5E+05	0,0E+00	4,0E+05	0,0E+00	0,0E+00	0,0E+00	5,0E+03	0,0E+00
3	I	A	2,1E+08	2,1E+08	0,0E+00	3,1E+07	2,4E+08	2,4E+08	2,6E+07	1,6E+07	1,0E+07	0,0E+00	1,0E+08	0,0E+00	1,0E+06	0,0E+00	2,6E+07	3,0E+06	5,0E+07	0,0E+00	0,0E+00	7,0E+05	0,0E+00	1,0E+07	0,0E+00	0,0E+00	1,3E+08	1,0E+06	2,6E+07	5,3E+07	0,0E+00	2,0E+07	0,0E+00	1,1E+07
3	I	B	2,2E+08	2,2E+08	0,0E+00	4,0E+07	2,6E+08	2,6E+08	1,5E+08	1,0E+08	5,2E+07	0,0E+00	1,0E+07	0,0E+00	5,7E+06	0,0E+00	4,0E+07	1,0E+07	0,0E+00	0,0E+00	0,0E+00	0,0E+00	0,0E+00	1,0E+07	0,0E+00	0,0E+00	1,6E+08	5,7E+06	4,0E+07	1,0E+07	2,0E+07	1,0E+07	0,0E+00	1,0E+07
3	I	C	4,4E+07	4,4E+07	0,0E+00	6,8E+06	5,1E+07	5,1E+07	1,0E+07	1,0E+07	0,0E+00	0,0E+00	7,0E+06	0,0E+00	3,0E+06	0,0E+00	1,5E+07	2,0E+06	7,0E+06	0,0E+00	0,0E+00	0,0E+00	0,0E+00	8,0E+05	1,0E+06	0,0E+00	1,7E+07	3,0E+06	1,5E+07	9,0E+06	3,0E+06	0,0E+00	2,0E+06	1,8E+06
3	II	A	3,1E+08	3,2E+08	1,2E+07	7,1E+06	3,3E+08	3,2E+08	1,3E+08	1,2E+08	5,0E+06	0,0E+00	0,0E+00	0,0E+00	1,4E+08	0,0E+00	2,0E+07	2,0E+07	3,0E+06	0,0E+00	1,2E+07	0,0E+00	0,0E+00	8,0E+04	0,0E+00	0,0E+00	1,3E+08	1,4E+08	2,0E+07	2,3E+07	0,0E+00	0,0E+00	7,0E+06	8,0E+04
3	II	B	4,8E+08	4,8E+08	0,0E+00	2,6E+07	5,0E+08	5,0E+08	2,7E+08	2,6E+08	1,0E+07	0,0E+00	4,2E+07	1,0E+07	3,0E+07	0,0E+00	1,3E+08	1,0E+06	0,0E+00	0,0E+00	0,0E+00	0,0E+00	1,0E+07	4,0E+06	0,0E+00	0,0E+00	3,1E+08	4,0E+07	1,3E+08	1,0E+06	0,0E+00	0,0E+00	1,2E+07	1,4E+07
3	II	C	2,0E+08	2,0E+08	0,0E+00	3,2E+07	2,4E+08	2,4E+08	6,0E+07	6,0E+07	0,0E+00	0,0E+00	5,0E+07	2,2E+07	4,2E+07	0,0E+00	2,0E+07	1,5E+06	8,0E+06	0,0E+00	0,0E+00	0,0E+00	1,0E+07	4,0E+05	0,0E+00	0,0E+00	1,1E+08	6,4E+07	2,0E+07	9,5E+06	0,0E+00	0,0E+00	2,2E+07	1,0E+07
3	III	A	2,8E+08	2,8E+08	5,0E+04	1,3E+08	4,1E+08	4,1E+08	1,8E+08	1,0E+08	8,0E+07	0,0E+00	1,0E+07	4,0E+07	4,0E+07	0,0E+00	8,8E+06	4,0E+05	0,0E+00	0,0E+00	5,0E+04	2,0E+05	0,0E+00	1,0E+06	0,0E+00	0,0E+00	1,9E+08	8,0E+07	8,8E+06	4,0E+05	0,0E+00	1,0E+08	3,1E+07	1,2E+06
3	III	B	3,9E+07	4,1E+07	1,5E+06	5,3E+06	4,6E+07	4,4E+07	2,4E+07	2,2E+07	2,0E+06	0,0E+00	7,0E+06	1,0E+05	6,9E+06	0,0E+00	5,0E+05	5,0E+05	0,0E+00	0,0E+00	1,5E+06	0,0E+00	0,0E+00	3,0E+05	1,0E+04	0,0E+00	3,1E+07	7,0E+06	5,0E+05	5,0E+05	0,0E+00	0,0E+00	5,0E+06	3,1E+05
3	III	C	2,1E+08	2,1E+08	2,0E+06	1,7E+08	3,8E+08	3,8E+08	1,5E+08	5,0E+07	1,0E+08	0,0E+00	4,1E+07	0,0E+00	5,0E+06	0,0E+00	4,0E+06	1,0E+06	0,0E+00	0,0E+00	2,0E+06	3,0E+05	0,0E+00	3,0E+07	4,0E+07	0,0E+00	2,0E+08	5,0E+06	4,0E+06	1,0E+06	0,0E+00	0,0E+00	1,0E+08	7,0E+07
3	IV	A	4,0E+08	4,0E+08	1,0E+06	5,0E+08	9,0E+08	9,0E+08	2,1E+08	1,0E+08	1,1E+08	0,0E+00	1,0E+08	3,0E+06	4,5E+07	0,0E+00	3,8E+07	0,0E+00	0,0E+00	0,0E+00	1,0E+06	0,0E+00	0,0E+00	1,0E+06	0,0E+00	0,0E+00	3,1E+08	4,8E+07	3,8E+07	0,0E+00	0,0E+00	0,0E+00	5,0E+08	1,0E+06
3	IV	B	1,8E+08	1,8E+08	0,0E+00	5,9E+07	2,4E+08	2,4E+08	6,2E+07	6,0E+07	2,0E+06	0,0E+00	1,0E+07	1,0E+06	0,0E+00	0,0E+00	1,0E+08	0,0E+00	5,0E+06	0,0E+00	0,0E+00	0,0E+00	0,0E+00	4,0E+06	1,0E+05	0,0E+00	7,2E+07	1,0E+06	1,0E+08	5,0E+06	5,0E+06	0,0E+00	5,0E+07	4,1E+06
3	IV	C	1,8E+08	1,8E+08	3,0E+06	8,1E+07	2,6E+08	2,6E+08	1,2E+08	8,0E+07	4,2E+07	0,0E+00	0,0E+00	4,0E+07	4,6E+06	0,0E+00	1,1E+07	1,0E+06	1,0E+06	0,0E+00	3,0E+06	0,0E+00	0,0E+00	5,0E+05	0,0E+00	0,0E+00	1,2E+08	4,5E+07	1,1E+07	2,0E+06	0,0E+00	0,0E+00	8,0E+07	5,0E+05
3	V	A	2,1E+08	2,1E+08	0,0E+00	2,9E+07	2,4E+08	2,4E+08	3,4E+07	2,0E+07	1,4E+07	0,0E+00	1,0E+08	4,0E+07	6,2E+06	0,0E+00	3,3E+07	0,0E+00	0,0E+00	0,0E+00	0,0E+00	0,0E+00	0,0E+00	2,0E+05	4,0E+06	0,0E+00	1,3E+08	4,6E+07	3,3E+07	0,0E+00	5,0E+06	0,0E+00	2,0E+07	4,2E+06
3	V	B	1,3E+08	1,3E+08	1,0E+06	1,1E+07	1,4E+08	1,4E+08	8,6E+07	8,0E+07	6,0E+06	0,0E+00	3,0E+06	3,0E+05	0,0E+00	0,0E+00	4,0E+07	2,0E+06	0,0E+00	0,0E+00	1,0E+06	0,0E+00	0,0E+00	0,0E+00	0,0E+00	0,0E+00	8,9E+07	3,0E+05	4,0E+07	2,0E+06	1,0E+06	1,0E+04	1,0E+07	0,0E+00
3	V	C	1,2E+08	1,2E+08	5,1E+05	1,1E+07	1,3E+08	1,3E+08	3,2E+07	3,1E+07	6,0E+05	0,0E+00	7,0E+07	2,0E+05	1,0E+07	0,0E+00	1,0E+07	1,0E+05	5,0E+05	0,0E+00	5,1E+05	0,0E+00	0,0E+00	0,0E+00	0,0E+00	0,0E+00	1,0E+08	1,0E+07	1,0E+07	6,0E+05	5,0E+05	0,0E+00	1,0E+07	0,0E+00
4	I	A	3,7E+07	7,3E+07	3,6E+07	1,0E+06	7,4E+07	3,8E+07	1,5E+07	1,1E+07	4,0E+06	0,0E+00	2,0E+06	1,0E+07	0,0E+00	0,0E+00	0,0E+00	1,0E+07	0,0E+00	0,0E+00	3,6E+07	0,0E+00	0,0E+00	0,0E+00	0,0E+00	0,0E+00	1,7E+07	1,0E+07	0,0E+00	1,0E+07	0,0E+00	0,0E+00	1,0E+06	0,0E+00
4	I	B	4,6E+09	4,6E+09	1,0E+05	1,3E+08	4,7E+09	4,7E+09	1,6E+09	1,0E+09	6,2E+08	0,0E+00	2,0E+07	3,5E+07	1,0E+09	0,0E+00	1,8E+09	1,1E+08	0,0E+00	0,0E+00	1,0E+05	0,0E+00	0,0E+00	5,0E+06	1,0E+07	0,0E+00	1,6E+09	1,1E+09	1,8E+09	1,1E+08	1,0E+07	0,0E+00	1,0E+08	1,5E+07
4	I	C	1,3E+08	1,5E+08	1,4E+07	2,1E+06	1,5E+08	1,4E+08	6,0E+06	3,0E+06	3,0E+06	0,0E+00	1,0E+08	1,0E+07	6,1E+06	0,0E+00	6,3E+06	5,0E+06	4,0E+05	0,0E+00	1,4E+07	0,0E+00	0,0E+00	1,0E+06	1,0E+05	0,0E+00	1,1E+08	1,6E+07	6,3E+06	5,4E+06	0,0E+00	0,0E+00	1,0E+06	1,1E+06
4	II	A	2,1E+08	2,1E+08	0,0E+00	5,9E+05	2,1E+08	2,1E+08	1,5E+08	1,1E+08	4,0E+07	0,0E+00	1,6E+07	9,0E+06	2,2E+07	0,0E+00	1,3E+07	3,0E+06	0,0E+00	0,0E+00	0,0E+00	0,0E+00	0,0E+00	0,0E+00	5,0E+05	0,0E+00	1,7E+08	3,1E+07	1,3E+07	3,0E+06	0,0E+00	0,0E+00	9,0E+04	5,0E+05
4	II	B	1,8E+09	1,8E+09	4,0E+04	4,0E+07	1,9E+09	1,9E+09	1,1E+09	1,0E+09	1,4E+08	0,0E+00	2,0E+08	1,0E+08	3,3E+08	0,0E+00	1,0E+07	3,1E+07	0,0E+00	0,0E+00	4,0E+04	0,0E+00	0,0E+00	0,0E+00	0,0E+00	0,0E+00	1,3E+09	4,3E+08	1,0E+07	3,1E+07	0,0E+00	0,0E+00	4,0E+07	0,0E+00
4	II	C	5,7E+07	5,7E+07	3,0E+05	1,5E+06	5,8E+07	5,8E+07	1,6E+07	1,1E+07	5,1E+06	0,0E+00	7,0E+06	9,4E+06	2,6E+06	0,0E+00	0,0E+00	2,2E+07	0,0E+00	0,0E+00	3,0E+05	0,0E+00	0,0E+00	0,0E+00	5,0E+05	0,0E+00	2,3E+07	1,2E+07	0,0E+00	2,2E+07	0,0E+00	0,0E+00	1,0E+06	5,0E+05
4	III	A	6,1E+07	6,4E+07	3,0E+06	2,1E+07	8,5E+07	8,2E+07	3,5E+07	3,0E+07	5,0E+06	0,0E+00	1,1E+07	6,0E+06	6,0E+06	0,0E+00	0,0E+00	3,0E+06	0,0E+00	0,0E+00	3,0E+06	0,0E+00	0,0E+00	0,0E+00	0,0E+00	0,0E+00	4,6E+07	1,2E+07	0,0E+00	3,0E+06	0,0E+00	2,0E+07	1,0E+06	0,0E+00
4	III	B	2,0E+08	2,0E+08	5,0E+05	1,0E+06	2,0E+08	2,0E+08	1,4E+08	1,2E+08	2,1E+07	0,0E+00	2,1E+07	1,6E+07	1,6E+07	0,0E+00	0,0E+00	0,0E+00	0,0E+00	0,0E+00	5,0E+05	0,0E+00	0,0E+00	0,0E+00	0,0E+00	0,0E+00	1,7E+08	3,2E+07	0,0E+00	0,0E+00	0,0E+00	0,0E+00	1,0E+06	0,0E+00
4	III	C	6,3E+07	7,3E+07	1,0E+07	8,0E+04	7,3E+07	6,3E+07	3,5E+06	3,5E+06	0,0E+00	0,0E+00	4,0E+06	4,1E+06	5,1E+07	0,0E+00	0,0E+00	0,0E+00	0,0E+00	0,0E+00	1,0E+07	0,0E+00	0,0E+00	0,0E+00	0,0E+00	0,0E+00	7,5E+06	5,5E+07	0,0E+00	0,0E+00	0,0E+00	0,0E+00	8,0E+04	0,0E+00
4	IV	A	6,7E+07	7,0E+07	3,0E+06	0,0E+00	7,0E+07	6,7E+07	3,4E+07	3,2E+07	2,0E+06	0,0E+00	1,0E+07	1,1E+07	1,2E+07	0,0E+00	3,0E+05	0,0E+00	0,0E+00	0,0E+00	3,0E+06	0,0E+00	0,0E+00	0,0E+00	0,0E+00	0,0E+00	4,4E+07	2,3E+07	3,0E+05	0,0E+00	0,0E+00	0,0E+00	0,0E+00	0,0E+00
4	IV	B	1,2E+08	1,2E+08	1,0E+06	1,0E+05	1,2E+08	1,2E+08	1,1E+08	1,1E+08	2,0E+06	0,0E+00	1,0E+07	0,0E+00	4,0E+06	0,0E+00	0,0E+00	1,0E+06	0,0E+00	0,0E+00	1,0E+06	0,0E+00	0,0E+00	0,0E+00	0,0E+00	0,0E+00	1,2E+08	4,0E+06	0,0E+00	1,0E+06	0,0E+00	0,0E+00	1,0E+05	0,0E+00
4	IV	C	2,1E+08	2,1E+08	0,0E+00	1,0E+07	2,2E+08	2,2E+08	1,2E+08	1,0E+08	2,0E+07	0,0E+00	4,4E+07	6,0E+06	1,8E+07	0,0E+00	6,0E+06	1,0E+07	0,0E+00	0,0E+00	0,0E+00	0,0E+00	0,0E+00	2,0E+05	0,0E+00	0,0E+00	1,7E+08	2,4E+07	6,0E+06	1,0E+07	0,0E+00	0,0E+00	1,0E+07	2,0E+05
4	V	A	2,7E+06	2,8E+06	1,0E+05	1,0E+05	2,9E+06	2,8E+06	2,0E+06	2,0E+06	0,0E+00	0,0E+00	1,0E+05	0,0E+00	6,1E+05	0,0E+00	0,0E+00	0,0E+00	0,0E+00	0,0E+00	1,0E+05	0,0E+00	0,0E+00	0,0E+00	0,0E+00	0,0E+00	2,1E+06	6,1E+05	0,0E+00	0,0E+00	0,0E+00	0,0E+00	1,0E+05	0,0E+00
4	V	B	4,8E+06	5,4E+06	5,8E+05	0,0E+00	5,4E+06	4,8E+06	4,2E+06	4,0E+06	2,0E+05	0,0E+00	6,0E+05	0,0E+00	0,0E+00	0,0E+00	2,0E+04	0,0E+00	0,0E+00	0,0E+00	5,8E+05	0,0E+00	0,0E+00	0,0E+00	0,0E+00	0,0E+00	4,8E+06	0,0E+00	2,0E+04	0,0E+00	0,0E+00	0,0E+00	0,0E+00	0,0E+00
4	V	C	2,2E+05	2,9E+05	7,0E+04	2,0E+04	3,1E+05	2,4E+05	2,1E+05	2,0E+05	1,0E+04	0,0E+00	1,0E+04	0,0E+00	0,0E+00	0,0E+00	0,0E+00	0,0E+00	0,0E+00	0,0E+00	7,0E+04	0,0E+00	0,0E+00	0,0E+00	0,0E+00	0,0E+00	2,2E+05	0,0E+00	0,0E+00	0,0E+00	0,0E+00	0,0E+00	2,0E+04	0,0E+00
5	I	A	8,9E+07	8,9E+07	0,0E+00	1,4E+07	1,0E+08	1,0E+08	3,4E+07	5,0E+06	2,9E+07	0,0E+00	6,0E+06	0,0E+00	1,1E+07	0,0E+00	1,1E+07	2,0E+07	7,0E+06	0,0E+00	0,0E+00	4,0E+06	0,0E+00	0,0E+00	2,0E+06	0,0E+00	4,0E+07	1,1E+07	1,1E+07	2,7E+07	0,0E+00	0,0E+00	8,0E+06	6,0E+06
5	I	B	2,7E+08	2,7E+08	0,0E+00	5,0E+07	3,2E+08	3,2E+08	1,1E+08	8,0E+07	3,2E+07	0,0E+00	2,0E+07	3,1E+07	2,1E+06	0,0E+00	9,0E+05	1,0E+08	1,0E+05	0,0E+00	0,0E+00	0,0E+00	0,0E+00	3,0E+07	5,0E+06	0,0E+00	1,3E+08	3,3E+07	9,0E+05	1,0E+08	0,0E+00	1,0E+07	5,0E+06	3,5E+07
5	I	C	7,8E+08	7,8E+08	0,0E+00	1,0E+07	7,9E+08	7,9E+08	4,3E+08	3,0E+08	1,3E+08	0,0E+00	0,0E+00	1,0E+06	1,4E+07	0,0E+00	1,0E+08	2,0E+08	3,0E+07	0,0E+00	0,0E+00	0,0E+00	0,0E+00	0,0E+00	0,0E+00	0,0E+00	4,3E+08	1,5E+07	1,0E+08	2,3E+08	0,0E+00	3,0E+05	1,0E+07	0,0E+00
5	II	A	2,9E+08	2,9E+08	0,0E+00	3,2E+07	3,2E+08	3,2E+08	1,8E+08	1,0E+07	1,7E+08	0,0E+00	6,0E+06	3,0E+06	8,0E+06	0,0E+00	2,1E+07	3,7E+07	3,0E+07	0,0E+00	0,0E+00	1,8E+07	0,0E+00	6,0E+06	0,0E+00	0,0E+00	1,9E+08	1,1E+07	2,1E+07	6,7E+07	0,0E+00	0,0E+00	8,0E+06	2,4E+07
5	II	B	5,4E+08	5,4E+08	1,0E+06	4,3E+07	5,8E+08	5,8E+08	2,6E+08	2,2E+08	4,0E+07	0,0E+00	0,0E+00	1,6E+08	5,0E+07	0,0E+00	5,0E+07	5,0E+06	1,0E+07	0,0E+00	1,0E+06	3,0E+06	0,0E+00	0,0E+00	3,0E+07	0,0E+00	2,6E+08	2,1E+08	5,0E+07	1,5E+07	0,0E+00	0,0E+00	1,0E+07	3,3E+07
5	II	C	4,3E+08	4,5E+08	2,3E+07	1,5E+06	4,5E+08	4,3E+08	2,1E+08	0,0E+00	2,1E+08	0,0E+00	0,0E+00	0,0E+00	0,0E+00	0,0E+00	2,2E+08	0,0E+00	1,0E+06	0,0E+00	2,3E+07	0,0E+00	0,0E+00	0,0E+00	0,0E+00	0,0E+00	2,1E+08	0,0E+00	2,2E+08	1,0E+06	0,0E+00	0,0E+00	1,5E+06	0,0E+00
5	III	A	4,1E+08	4,1E+08	1,0E+04	1,0E+07	4,2E+08	4,2E+08	3,3E+08	3,0E+08	2,5E+07	0,0E+00	5,0E+06	1,4E+07	1,1E+07	0,0E+00	1,1E+06	5,0E+07	2,0E+05	0,0E+00	1,0E+04	0,0E+00	0,0E+00	0,0E+00	0,0E+00	0,0E+00	3,3E+08	2,5E+07	1,1E+06	5,0E+07	0,0E+00	0,0E+00	1,0E+07	0,0E+00
5	III	B	2,4E+08	2,4E+08	4,0E+04	1,4E+08	3,8E+08	3,8E+08	8,1E+07	7,1E+07	1,0E+07	0,0E+00	0,0E+00	1,2E+08	2,5E+07	0,0E+00	1,0E+07	0,0E+00	2,0E+04	0,0E+00	4,0E+04	0,0E+00	0,0E+00	2,0E+04	0,0E+00	0,0E+00	8,1E+07	1,5E+08	1,0E+07	2,0E+04	0,0E+00	0,0E+00	1,4E+08	2,0E+04
5	III	C	2,2E+08	2,3E+08	3,0E+06	5,0E+07	2,8E+08	2,7E+08	7,3E+07	3,0E+07	4,3E+07	0,0E+00	0,0E+00	1,1E+08	1,0E+06	0,0E+00	8,0E+06	3,0E+07	0,0E+00	0,0E+00	3,0E+06	4,0E+04	0,0E+00	1,0E+05	0,0E+00	0,0E+00	7,3E+07	1,1E+08	8,0E+06	3,0E+07	0,0E+00	2,0E+07	3,0E+07	1,4E+05
5	IV	A	4,7E+08	4,7E+08	1,0E+06	1,5E+08	6,2E+08	6,2E+08	3,0E+08	2,0E+06	3,0E+08	0,0E+00	0,0E+00	1,6E+08	7,0E+05	0,0E+00	3,4E+06	4,0E+06	0,0E+00	0,0E+00	1,0E+06	4,0E+03	0,0E+00	1,0E+06	2,0E+06	0,0E+00	3,0E+08	1,6E+08	3,4E+06	4,0E+06	1,0E+08	0,0E+00	5,0E+07	3,0E+06
5	IV	B	3,0E+08	3,0E+08	4,0E+05	4,0E+07	3,4E+08	3,4E+08	2,2E+08	2,0E+08	2,0E+07	0,0E+00	5,0E+06	1,0E+07	1,5E+06	0,0E+00	4,3E+06	5,6E+07	1,0E+06	0,0E+00	4,0E+05	3,0E+03	0,0E+00	2,0E+06	0,0E+00	0,0E+00	2,3E+08	1,2E+07	4,3E+06	5,7E+07	3,0E+07	1,0E+05	8,0E+06	2,0E+06
5	IV	C	5,1E+08	5,1E+08	1,3E+06	2,0E+07	5,3E+08	5,3E+08	4,4E+08	4,0E+08	4,0E+07	0,0E+00	0,0E+00	1,5E+07	8,0E+06	0,0E+00	1,0E+06	4,0E+07	0,0E+00	0,0E+00	1,3E+06	1,0E+03	0,0E+00	0,0E+00	1,0E+07	0,0E+00	4,4E+08	2,3E+07	1,0E+06	4,0E+07	7,0E+06	0,0E+00	3,0E+06	1,0E+07
5	V	A	6,3E+07	6,7E+07	4,0E+06	3,0E+06	7,0E+07	6,6E+07	5,1E+07	5,0E+07	1,1E+06	0,0E+00	4,0E+06	0,0E+00	5,0E+06	0,0E+00	0,0E+00	3,0E+06	0,0E+00	0,0E+00	4,0E+06	0,0E+00	0,0E+00	0,0E+00	0,0E+00	0,0E+00	5,5E+07	5,0E+06	0,0E+00	3,0E+06	0,0E+00	0,0E+00	3,0E+06	0,0E+00
5	V	B	9,0E+07	9,1E+07	8,0E+05	2,0E+07	1,1E+08	1,1E+08	2,3E+07	2,3E+07	0,0E+00	0,0E+00	0,0E+00	3,0E+07	5,0E+06	0,0E+00	2,0E+06	3,0E+07	3,0E+04	0,0E+00	8,0E+05	0,0E+00	0,0E+00	1,0E+05	1,0E+07	0,0E+00	2,3E+07	3,5E+07	2,0E+06	3,0E+07	0,0E+00	1,0E+05	1,0E+07	1,0E+07
5	V	C	8,1E+07	8,2E+07	1,0E+06	7,0E+07	1,5E+08	1,5E+08	3,0E+07	1,0E+07	2,0E+07	0,0E+00	0,0E+00	1,0E+07	2,2E+06	0,0E+00	5,0E+06	3,3E+07	3,0E+05	0,0E+00	1,0E+06	1,0E+05	0,0E+00	1,0E+05	5,0E+07	0,0E+00	3,0E+07	1,2E+07	5,0E+06	3,3E+07	0,0E+00	0,0E+00	2,0E+07	5,0E+07
6	I	A	6,2E+07	6,2E+07	0,0E+00	2,9E+06	6,5E+07	6,5E+07	1,5E+07	1,0E+07	5,0E+06	0,0E+00	1,0E+07	1,0E+07	2,0E+05	0,0E+00	2,6E+07	5,0E+05	0,0E+00	0,0E+00	0,0E+00	0,0E+00	0,0E+00	0,0E+00	0,0E+00	0,0E+00	2,5E+07	1,0E+07	2,6E+07	5,0E+05	0,0E+00	2,0E+06	9,0E+05	0,0E+00
6	I	B	3,5E+07	3,5E+07	1,0E+05	2,2E+07	5,7E+07	5,7E+07	1,8E+07	1,0E+07	8,0E+06	0,0E+00	1,0E+06	1,0E+07	1,0E+06	0,0E+00	2,0E+06	2,0E+06	1,0E+06	0,0E+00	1,0E+05	0,0E+00	0,0E+00	5,0E+04	0,0E+00	0,0E+00	1,9E+07	1,1E+07	2,0E+06	3,0E+06	1,0E+07	1,0E+07	2,0E+06	5,0E+04
6	I	C	1,1E+08	1,1E+08	1,0E+06	1,5E+07	1,3E+08	1,3E+08	8,0E+07	0,0E+00	8,0E+07	0,0E+00	1,5E+07	0,0E+00	0,0E+00	0,0E+00	1,0E+07	0,0E+00	7,0E+06	0,0E+00	1,0E+06	5,0E+04	0,0E+00	1,0E+07	0,0E+00	0,0E+00	9,5E+07	0,0E+00	1,0E+07	7,0E+06	2,0E+06	0,0E+00	3,0E+06	1,0E+07
6	II	A	1,7E+08	1,7E+08	0,0E+00	0,0E+00	1,7E+08	1,7E+08	1,3E+08	1,0E+08	3,0E+07	0,0E+00	5,0E+06	2,8E+07	6,0E+06	0,0E+00	0,0E+00	0,0E+00	0,0E+00	0,0E+00	0,0E+00	0,0E+00	0,0E+00	0,0E+00	0,0E+00	0,0E+00	1,4E+08	3,4E+07	0,0E+00	0,0E+00	0,0E+00	0,0E+00	0,0E+00	0,0E+00
6	II	B	1,4E+07	1,4E+07	6,0E+04	0,0E+00	1,4E+07	1,4E+07	2,5E+06	2,5E+06	0,0E+00	0,0E+00	1,1E+07	1,0E+04	0,0E+00	0,0E+00	0,0E+00	0,0E+00	0,0E+00	0,0E+00	6,0E+04	0,0E+00	0,0E+00	0,0E+00	0,0E+00	0,0E+00	1,4E+07	1,0E+04	0,0E+00	0,0E+00	0,0E+00	0,0E+00	0,0E+00	0,0E+00
6	II	C	6,0E+07	6,0E+07	3,0E+05	0,0E+00	6,0E+07	6,0E+07	3,7E+07	3,0E+07	7,0E+06	0,0E+00	1,0E+05	1,0E+06	1,1E+07	0,0E+00	1,0E+07	0,0E+00	1,0E+06	0,0E+00	3,0E+05	0,0E+00	0,0E+00	0,0E+00	0,0E+00	0,0E+00	3,7E+07	1,2E+07	1,0E+07	1,0E+06	0,0E+00	0,0E+00	0,0E+00	0,0E+00
6	III	A	2,2E+07	2,2E+07	3,0E+05	5,0E+04	2,2E+07	2,2E+07	2,0E+07	1,0E+07	1,0E+07	0,0E+00	1,0E+06	0,0E+00	1,0E+05	0,0E+00	1,0E+06	0,0E+00	0,0E+00	0,0E+00	3,0E+05	0,0E+00	0,0E+00	0,0E+00	0,0E+00	0,0E+00	2,1E+07	1,0E+05	1,0E+06	0,0E+00	0,0E+00	0,0E+00	5,0E+04	0,0E+00
6	III	B	2,0E+08	2,0E+08	2,4E+05	3,0E+04	2,0E+08	2,0E+08	1,1E+08	1,1E+08	0,0E+00	0,0E+00	1,0E+06	0,0E+00	6,0E+06	0,0E+00	8,3E+07	0,0E+00	1,0E+06	0,0E+00	2,4E+05	0,0E+00	0,0E+00	0,0E+00	0,0E+00	0,0E+00	1,1E+08	6,0E+06	8,3E+07	1,0E+06	0,0E+00	0,0E+00	3,0E+04	0,0E+00
6	III	C	2,1E+08	2,1E+08	0,0E+00	1,0E+06	2,1E+08	2,1E+08	2,0E+08	1,0E+08	1,0E+08	0,0E+00	1,0E+07	0,0E+00	0,0E+00	0,0E+00	0,0E+00	0,0E+00	0,0E+00	0,0E+00	0,0E+00	0,0E+00	0,0E+00	0,0E+00	0,0E+00	0,0E+00	2,1E+08	0,0E+00	0,0E+00	0,0E+00	0,0E+00	0,0E+00	1,0E+06	0,0E+00
6	IV	A	7,3E+06	7,3E+06	0,0E+00	3,0E+04	7,3E+06	7,3E+06	0,0E+00	0,0E+00	0,0E+00	0,0E+00	3,0E+05	0,0E+00	0,0E+00	0,0E+00	7,0E+06	0,0E+00	0,0E+00	0,0E+00	0,0E+00	0,0E+00	0,0E+00	0,0E+00	0,0E+00	0,0E+00	3,0E+05	0,0E+00	7,0E+06	0,0E+00	0,0E+00	0,0E+00	3,0E+04	0,0E+00
6	IV	B	4,7E+06	5,0E+06	3,0E+05	2,0E+04	5,0E+06	4,7E+06	2,3E+06	2,0E+06	3,0E+05	0,0E+00	1,3E+06	0,0E+00	0,0E+00	0,0E+00	1,1E+06	0,0E+00	1,0E+04	0,0E+00	3,0E+05	0,0E+00	0,0E+00	0,0E+00	0,0E+00	0,0E+00	3,6E+06	0,0E+00	1,1E+06	1,0E+04	0,0E+00	0,0E+00	2,0E+04	0,0E+00
6	IV	C	6,9E+07	6,9E+07	0,0E+00	3,0E+04	6,9E+07	6,9E+07	6,2E+07	6,2E+07	0,0E+00	0,0E+00	3,0E+06	0,0E+00	4,0E+06	0,0E+00	0,0E+00	0,0E+00	0,0E+00	0,0E+00	0,0E+00	0,0E+00	0,0E+00	0,0E+00	0,0E+00	0,0E+00	6,5E+07	4,0E+06	0,0E+00	0,0E+00	0,0E+00	0,0E+00	3,0E+04	0,0E+00
6	V	B	9,7E+08	9,7E+08	0,0E+00	1,0E+06	9,7E+08	9,7E+08	8,0E+08	8,0E+08	0,0E+00	0,0E+00	7,0E+07	0,0E+00	1,0E+08	0,0E+00	0,0E+00	0,0E+00	0,0E+00	0,0E+00	0,0E+00	0,0E+00	0,0E+00	0,0E+00	0,0E+00	0,0E+00	8,7E+08	1,0E+08	0,0E+00	0,0E+00	0,0E+00	0,0E+00	1,0E+06	0,0E+00
6	V	C	5,2E+07	5,3E+07	1,0E+06	0,0E+00	5,3E+07	5,2E+07	4,3E+07	4,3E+07	0,0E+00	0,0E+00	5,0E+06	0,0E+00	0,0E+00	0,0E+00	4,0E+06	0,0E+00	0,0E+00	0,0E+00	1,0E+06	0,0E+00	0,0E+00	0,0E+00	0,0E+00	0,0E+00	4,8E+07	0,0E+00	4,0E+06	0,0E+00	0,0E+00	0,0E+00	0,0E+00	0,0E+00
7	I	A	2,1E+08	2,1E+08	5,0E+04	5,0E+06	2,1E+08	2,1E+08	9,0E+07	6,0E+07	3,0E+07	0,0E+00	5,0E+06	1,3E+07	7,0E+07	0,0E+00	1,0E+07	2,1E+07	0,0E+00	0,0E+00	5,0E+04	0,0E+00	0,0E+00	3,0E+06	0,0E+00	0,0E+00	9,5E+07	8,3E+07	1,0E+07	2,1E+07	0,0E+00	0,0E+00	2,0E+06	3,0E+06
7	I	C	1,0E+08	1,1E+08	1,0E+07	8,6E+06	1,2E+08	1,1E+08	7,0E+07	5,0E+07	2,0E+07	0,0E+00	3,0E+06	1,0E+06	0,0E+00	0,0E+00	1,0E+07	2,0E+07	0,0E+00	0,0E+00	1,0E+07	0,0E+00	0,0E+00	6,0E+05	0,0E+00	0,0E+00	7,3E+07	1,0E+06	1,0E+07	2,0E+07	0,0E+00	0,0E+00	8,0E+06	6,0E+05
7	II	A	6,9E+08	6,9E+08	2,1E+06	5,6E+07	7,5E+08	7,5E+08	4,0E+08	2,0E+08	2,0E+08	0,0E+00	1,0E+07	4,0E+07	0,0E+00	0,0E+00	2,1E+08	3,0E+07	0,0E+00	0,0E+00	2,1E+06	0,0E+00	0,0E+00	1,0E+06	5,0E+06	0,0E+00	4,1E+08	4,0E+07	2,1E+08	3,0E+07	0,0E+00	0,0E+00	5,0E+07	6,0E+06
7	II	B	4,5E+08	4,5E+08	0,0E+00	7,0E+06	4,5E+08	4,5E+08	4,0E+08	2,0E+08	2,0E+08	0,0E+00	0,0E+00	1,5E+07	3,5E+06	0,0E+00	1,0E+07	1,3E+07	0,0E+00	0,0E+00	0,0E+00	0,0E+00	0,0E+00	1,0E+06	0,0E+00	0,0E+00	4,0E+08	1,9E+07	1,0E+07	1,3E+07	0,0E+00	0,0E+00	6,0E+06	1,0E+06
7	III	A	4,1E+08	4,1E+08	1,0E+06	2,1E+08	6,2E+08	6,2E+08	2,2E+08	0,0E+00	2,2E+08	0,0E+00	1,0E+07	1,1E+08	1,0E+05	0,0E+00	8,0E+06	6,3E+07	0,0E+00	0,0E+00	1,0E+06	0,0E+00	0,0E+00	1,0E+07	0,0E+00	0,0E+00	2,3E+08	1,1E+08	8,0E+06	6,3E+07	0,0E+00	2,0E+08	1,0E+06	1,0E+07
7	III	B	4,5E+08	4,5E+08	5,0E+05	6,1E+07	5,1E+08	5,1E+08	3,1E+08	1,0E+08	2,1E+08	0,0E+00	1,0E+07	9,0E+07	0,0E+00	0,0E+00	1,0E+07	3,0E+07	0,0E+00	0,0E+00	5,0E+05	0,0E+00	0,0E+00	6,0E+05	1,0E+07	0,0E+00	3,2E+08	9,0E+07	1,0E+07	3,0E+07	0,0E+00	0,0E+00	5,0E+07	1,1E+07
7	III	C	1,5E+09	1,5E+09	0,0E+00	2,1E+08	1,7E+09	1,7E+09	1,0E+09	0,0E+00	1,0E+09	0,0E+00	3,0E+08	1,0E+08	2,5E+06	0,0E+00	3,1E+07	4,0E+06	0,0E+00	0,0E+00	0,0E+00	0,0E+00	0,0E+00	1,0E+06	1,0E+08	0,0E+00	1,3E+09	1,0E+08	3,1E+07	4,0E+06	0,0E+00	4,0E+06	1,0E+08	1,0E+08
7	IV	B	6,8E+08	6,9E+08	5,0E+06	1,8E+08	8,7E+08	8,6E+08	5,3E+08	4,0E+08	1,3E+08	0,0E+00	1,0E+07	5,0E+07	1,0E+07	0,0E+00	6,0E+07	1,0E+07	1,0E+07	0,0E+00	5,0E+06	0,0E+00	1,0E+07	2,0E+07	0,0E+00	0,0E+00	5,4E+08	6,0E+07	6,0E+07	2,0E+07	0,0E+00	4,0E+06	1,5E+08	3,0E+07
7	IV	C	8,5E+08	8,6E+08	5,0E+06	3,4E+08	1,2E+09	1,2E+09	3,9E+08	3,0E+08	9,0E+07	0,0E+00	0,0E+00	3,1E+08	1,0E+07	0,0E+00	4,1E+07	1,0E+08	2,0E+06	0,0E+00	5,0E+06	0,0E+00	2,0E+07	2,0E+07	7,0E+07	0,0E+00	3,9E+08	3,2E+08	4,1E+07	1,0E+08	0,0E+00	3,1E+07	2,0E+08	1,1E+08
7	V	B	2,2E+07	2,2E+07	1,0E+05	1,0E+04	2,2E+07	2,2E+07	2,0E+07	2,0E+07	8,0E+04	0,0E+00	2,0E+06	0,0E+00	0,0E+00	0,0E+00	0,0E+00	0,0E+00	0,0E+00	0,0E+00	1,0E+05	0,0E+00	0,0E+00	0,0E+00	0,0E+00	0,0E+00	2,2E+07	0,0E+00	0,0E+00	0,0E+00	0,0E+00	0,0E+00	1,0E+04	0,0E+00
7	V	C	4,3E+07	4,5E+07	1,4E+06	2,0E+05	4,5E+07	4,3E+07	3,8E+07	3,8E+07	7,0E+04	0,0E+00	2,0E+06	0,0E+00	1,8E+06	0,0E+00	3,0E+05	1,0E+06	0,0E+00	0,0E+00	1,4E+06	0,0E+00	0,0E+00	0,0E+00	0,0E+00	0,0E+00	4,0E+07	1,8E+06	3,0E+05	1,0E+06	0,0E+00	0,0E+00	2,0E+05	0,0E+00
8	I	A	5,5E+07	6,5E+07	1,0E+07	1,6E+06	6,7E+07	5,7E+07	5,2E+07	5,0E+07	2,0E+06	0,0E+00	0,0E+00	1,0E+06	3,0E+05	0,0E+00	1,0E+06	0,0E+00	1,0E+06	0,0E+00	1,0E+07	0,0E+00	0,0E+00	0,0E+00	0,0E+00	0,0E+00	5,2E+07	1,3E+06	1,0E+06	1,0E+06	0,0E+00	0,0E+00	1,6E+06	0,0E+00
8	I	B	2,1E+08	2,1E+08	2,0E+06	5,0E+04	2,1E+08	2,1E+08	1,0E+08	1,0E+08	0,0E+00	0,0E+00	1,0E+07	0,0E+00	2,0E+06	0,0E+00	9,0E+07	0,0E+00	5,0E+06	0,0E+00	2,0E+06	0,0E+00	0,0E+00	0,0E+00	0,0E+00	0,0E+00	1,1E+08	2,0E+06	9,0E+07	5,0E+06	0,0E+00	0,0E+00	5,0E+04	0,0E+00
8	I	C	2,0E+07	3,0E+07	1,0E+07	2,0E+05	3,1E+07	2,0E+07	8,0E+06	8,0E+06	0,0E+00	0,0E+00	0,0E+00	0,0E+00	3,2E+06	0,0E+00	8,0E+06	0,0E+00	1,0E+06	0,0E+00	1,0E+07	0,0E+00	0,0E+00	0,0E+00	0,0E+00	0,0E+00	8,0E+06	3,2E+06	8,0E+06	1,0E+06	0,0E+00	0,0E+00	2,0E+05	0,0E+00
8	II	A	1,2E+07	1,3E+07	1,0E+06	0,0E+00	1,3E+07	1,2E+07	1,1E+07	1,0E+07	1,0E+06	0,0E+00	0,0E+00	0,0E+00	7,0E+05	0,0E+00	0,0E+00	0,0E+00	5,0E+05	0,0E+00	1,0E+06	0,0E+00	0,0E+00	0,0E+00	0,0E+00	0,0E+00	1,1E+07	7,0E+05	0,0E+00	5,0E+05	0,0E+00	0,0E+00	0,0E+00	0,0E+00
8	II	B	2,9E+06	6,9E+06	4,0E+06	0,0E+00	6,9E+06	2,9E+06	2,1E+06	2,0E+06	5,0E+04	0,0E+00	6,3E+05	0,0E+00	7,0E+04	0,0E+00	1,0E+05	0,0E+00	0,0E+00	0,0E+00	4,0E+06	0,0E+00	0,0E+00	0,0E+00	0,0E+00	0,0E+00	2,7E+06	7,0E+04	1,0E+05	0,0E+00	0,0E+00	0,0E+00	0,0E+00	0,0E+00
8	II	C	0,0E+00	1,4E+07	1,4E+07	0,0E+00	1,4E+07	0,0E+00	0,0E+00	0,0E+00	0,0E+00	0,0E+00	0,0E+00	0,0E+00	0,0E+00	0,0E+00	0,0E+00	0,0E+00	0,0E+00	0,0E+00	1,4E+07	0,0E+00	0,0E+00	0,0E+00	0,0E+00	0,0E+00	0,0E+00	0,0E+00	0,0E+00	0,0E+00	0,0E+00	0,0E+00	0,0E+00	0,0E+00
8	III	A	1,0E+08	1,1E+08	2,8E+06	1,0E+05	1,1E+08	1,0E+08	7,1E+07	7,0E+07	1,3E+06	0,0E+00	1,0E+06	2,0E+06	3,0E+07	0,0E+00	0,0E+00	0,0E+00	0,0E+00	0,0E+00	2,8E+06	0,0E+00	0,0E+00	0,0E+00	0,0E+00	0,0E+00	7,2E+07	3,2E+07	0,0E+00	0,0E+00	0,0E+00	0,0E+00	1,0E+05	0,0E+00
8	III	B	6,6E+07	7,0E+07	3,8E+06	5,0E+04	7,0E+07	6,6E+07	6,3E+07	6,0E+07	2,5E+06	0,0E+00	3,0E+06	2,0E+05	6,0E+05	0,0E+00	0,0E+00	0,0E+00	0,0E+00	0,0E+00	3,8E+06	0,0E+00	0,0E+00	0,0E+00	0,0E+00	0,0E+00	6,6E+07	8,0E+05	0,0E+00	0,0E+00	0,0E+00	0,0E+00	5,0E+04	0,0E+00
8	III	C	6,3E+06	7,5E+06	1,2E+06	0,0E+00	7,5E+06	6,3E+06	6,3E+06	6,0E+06	3,0E+05	0,0E+00	0,0E+00	0,0E+00	4,0E+04	0,0E+00	0,0E+00	0,0E+00	0,0E+00	0,0E+00	1,2E+06	0,0E+00	0,0E+00	0,0E+00	0,0E+00	0,0E+00	6,3E+06	4,0E+04	0,0E+00	0,0E+00	0,0E+00	0,0E+00	0,0E+00	0,0E+00
8	IV	A	1,0E+06	6,0E+06	5,0E+06	1,0E+04	6,0E+06	1,0E+06	1,0E+06	1,0E+06	0,0E+00	0,0E+00	0,0E+00	0,0E+00	0,0E+00	0,0E+00	0,0E+00	0,0E+00	0,0E+00	0,0E+00	5,0E+06	0,0E+00	0,0E+00	0,0E+00	0,0E+00	0,0E+00	1,0E+06	0,0E+00	0,0E+00	0,0E+00	0,0E+00	0,0E+00	1,0E+04	0,0E+00
8	IV	B	2,9E+06	3,9E+06	1,0E+06	4,0E+02	3,9E+06	2,9E+06	9,0E+05	8,0E+05	1,0E+05	0,0E+00	2,0E+06	0,0E+00	0,0E+00	0,0E+00	0,0E+00	0,0E+00	0,0E+00	0,0E+00	1,0E+06	0,0E+00	0,0E+00	0,0E+00	0,0E+00	0,0E+00	2,9E+06	0,0E+00	0,0E+00	0,0E+00	0,0E+00	0,0E+00	4,0E+02	0,0E+00
8	IV	C	1,0E+05	1,1E+06	1,0E+06	1,0E+04	1,1E+06	1,1E+05	1,0E+05	1,0E+05	2,0E+02	0,0E+00	0,0E+00	0,0E+00	0,0E+00	0,0E+00	0,0E+00	0,0E+00	0,0E+00	0,0E+00	1,0E+06	0,0E+00	0,0E+00	0,0E+00	0,0E+00	0,0E+00	1,0E+05	0,0E+00	0,0E+00	0,0E+00	0,0E+00	0,0E+00	1,0E+04	0,0E+00
8	V	A	1,2E+06	2,2E+06	1,0E+06	0,0E+00	2,2E+06	1,2E+06	1,2E+06	1,5E+05	1,0E+06	0,0E+00	0,0E+00	0,0E+00	0,0E+00	0,0E+00	0,0E+00	0,0E+00	0,0E+00	0,0E+00	1,0E+06	0,0E+00	0,0E+00	0,0E+00	0,0E+00	0,0E+00	1,2E+06	0,0E+00	0,0E+00	0,0E+00	0,0E+00	0,0E+00	0,0E+00	0,0E+00
8	V	B	1,2E+05	2,1E+06	2,0E+06	0,0E+00	2,1E+06	1,2E+05	1,7E+04	0,0E+00	1,7E+04	0,0E+00	1,0E+05	0,0E+00	0,0E+00	0,0E+00	0,0E+00	0,0E+00	0,0E+00	0,0E+00	2,0E+06	0,0E+00	0,0E+00	0,0E+00	0,0E+00	0,0E+00	1,2E+05	0,0E+00	0,0E+00	0,0E+00	0,0E+00	0,0E+00	0,0E+00	0,0E+00
8	V	C	6,0E+03	4,1E+06	4,1E+06	0,0E+00	4,1E+06	6,0E+03	6,0E+03	6,0E+03	0,0E+00	0,0E+00	0,0E+00	0,0E+00	0,0E+00	0,0E+00	0,0E+00	0,0E+00	0,0E+00	0,0E+00	4,1E+06	0,0E+00	0,0E+00	0,0E+00	0,0E+00	0,0E+00	6,0E+03	0,0E+00	0,0E+00	0,0E+00	0,0E+00	0,0E+00	0,0E+00	0,0E+00
9	I	A	5,6E+07	5,6E+07	0,0E+00	2,3E+07	7,9E+07	7,9E+07	2,1E+07	9,0E+06	1,2E+07	0,0E+00	0,0E+00	1,4E+07	0,0E+00	0,0E+00	2,0E+07	8,0E+05	0,0E+00	0,0E+00	0,0E+00	0,0E+00	0,0E+00	2,0E+06	1,1E+07	0,0E+00	2,1E+07	1,4E+07	2,0E+07	8,0E+05	0,0E+00	0,0E+00	1,0E+07	1,3E+07
9	I	B	1,0E+09	1,0E+09	0,0E+00	2,1E+06	1,0E+09	1,0E+09	4,4E+08	4,3E+08	6,0E+06	0,0E+00	3,3E+08	2,5E+07	0,0E+00	0,0E+00	2,0E+08	5,0E+06	3,0E+06	0,0E+00	0,0E+00	0,0E+00	0,0E+00	0,0E+00	0,0E+00	0,0E+00	7,7E+08	2,5E+07	2,0E+08	8,0E+06	0,0E+00	2,0E+06	5,0E+04	0,0E+00
9	I	C	6,1E+07	6,2E+07	1,0E+06	1,0E+07	7,2E+07	7,1E+07	4,6E+07	4,1E+07	5,1E+06	0,0E+00	0,0E+00	0,0E+00	1,0E+07	0,0E+00	3,0E+06	2,0E+06	0,0E+00	0,0E+00	1,0E+06	0,0E+00	0,0E+00	0,0E+00	0,0E+00	0,0E+00	4,6E+07	1,0E+07	3,0E+06	2,0E+06	0,0E+00	0,0E+00	1,0E+07	0,0E+00
9	II	A	8,6E+07	8,6E+07	0,0E+00	3,1E+06	8,9E+07	8,9E+07	5,3E+07	8,0E+06	4,5E+07	0,0E+00	0,0E+00	1,4E+07	2,0E+06	0,0E+00	1,1E+07	2,0E+06	4,0E+06	0,0E+00	0,0E+00	0,0E+00	0,0E+00	5,0E+04	0,0E+00	0,0E+00	5,3E+07	1,6E+07	1,1E+07	6,0E+06	0,0E+00	0,0E+00	3,0E+06	5,0E+04
9	II	B	1,3E+09	1,3E+09	0,0E+00	1,2E+08	1,4E+09	1,4E+09	7,3E+08	4,0E+08	3,3E+08	0,0E+00	3,2E+08	1,0E+07	3,0E+07	0,0E+00	1,0E+08	1,0E+07	1,0E+08	0,0E+00	0,0E+00	0,0E+00	0,0E+00	3,0E+06	2,0E+07	0,0E+00	1,1E+09	4,0E+07	1,0E+08	1,1E+08	0,0E+00	0,0E+00	1,0E+08	2,3E+07
9	II	C	1,3E+07	1,3E+07	3,0E+05	2,1E+06	1,5E+07	1,5E+07	9,5E+06	2,5E+06	7,0E+06	0,0E+00	0,0E+00	0,0E+00	4,0E+05	0,0E+00	3,0E+06	0,0E+00	0,0E+00	0,0E+00	3,0E+05	0,0E+00	0,0E+00	0,0E+00	0,0E+00	0,0E+00	9,5E+06	4,0E+05	3,0E+06	0,0E+00	0,0E+00	0,0E+00	2,1E+06	0,0E+00
9	III	A	1,7E+08	1,7E+08	3,0E+05	1,2E+08	2,8E+08	2,8E+08	1,3E+08	1,1E+08	2,0E+07	0,0E+00	0,0E+00	5,0E+06	3,1E+07	0,0E+00	2,0E+05	1,0E+06	0,0E+00	0,0E+00	3,0E+05	1,0E+07	0,0E+00	0,0E+00	2,0E+06	0,0E+00	1,3E+08	3,6E+07	2,0E+05	1,0E+06	0,0E+00	3,0E+06	1,0E+08	1,2E+07
9	III	B	1,2E+07	1,2E+07	0,0E+00	4,2E+06	1,6E+07	1,6E+07	9,3E+06	1,3E+06	8,0E+06	0,0E+00	0,0E+00	2,0E+05	2,0E+05	0,0E+00	0,0E+00	2,0E+06	1,0E+04	0,0E+00	0,0E+00	1,0E+04	0,0E+00	1,0E+05	0,0E+00	0,0E+00	9,3E+06	4,0E+05	0,0E+00	2,0E+06	0,0E+00	0,0E+00	4,1E+06	1,1E+05
9	III	C	5,2E+07	5,2E+07	1,0E+05	1,1E+06	5,3E+07	5,3E+07	4,5E+07	1,3E+07	3,2E+07	0,0E+00	0,0E+00	2,0E+06	5,0E+06	0,0E+00	0,0E+00	3,0E+04	1,0E+04	0,0E+00	1,0E+05	0,0E+00	0,0E+00	1,0E+05	0,0E+00	0,0E+00	4,5E+07	7,0E+06	0,0E+00	4,0E+04	0,0E+00	0,0E+00	1,0E+06	1,0E+05
9	IV	A	5,3E+07	5,3E+07	2,0E+05	0,0E+00	5,3E+07	5,3E+07	3,6E+07	3,1E+07	5,0E+06	0,0E+00	1,0E+07	4,0E+06	1,7E+06	0,0E+00	3,0E+04	3,0E+05	1,0E+06	0,0E+00	2,0E+05	0,0E+00	0,0E+00	0,0E+00	0,0E+00	0,0E+00	4,6E+07	5,7E+06	3,0E+04	1,3E+06	0,0E+00	0,0E+00	0,0E+00	0,0E+00
9	IV	B	1,3E+07	1,4E+07	1,0E+05	4,5E+06	1,8E+07	1,8E+07	1,0E+07	1,0E+07	1,1E+05	0,0E+00	0,0E+00	3,0E+06	1,2E+05	0,0E+00	1,0E+03	0,0E+00	0,0E+00	0,0E+00	1,0E+05	0,0E+00	0,0E+00	1,0E+05	1,0E+05	0,0E+00	1,0E+07	3,1E+06	1,0E+03	0,0E+00	0,0E+00	3,0E+05	4,0E+06	2,0E+05
9	IV	C	1,3E+07	1,3E+07	0,0E+00	5,1E+06	1,8E+07	1,8E+07	1,1E+07	1,0E+07	1,0E+06	0,0E+00	0,0E+00	1,2E+06	1,0E+04	0,0E+00	2,0E+04	1,0E+04	3,0E+05	0,0E+00	0,0E+00	0,0E+00	0,0E+00	0,0E+00	0,0E+00	0,0E+00	1,1E+07	1,2E+06	2,0E+04	3,1E+05	0,0E+00	5,0E+04	5,0E+06	0,0E+00
9	V	A	4,6E+07	4,7E+07	1,0E+06	9,0E+06	5,6E+07	5,5E+07	3,2E+07	3,0E+07	2,0E+06	0,0E+00	2,0E+06	2,0E+06	3,0E+06	0,0E+00	1,0E+06	5,2E+06	1,0E+06	0,0E+00	1,0E+06	0,0E+00	0,0E+00	0,0E+00	0,0E+00	0,0E+00	3,4E+07	5,0E+06	1,0E+06	6,2E+06	0,0E+00	2,0E+06	7,0E+06	0,0E+00
9	V	B	9,4E+06	9,6E+06	2,0E+05	8,1E+05	1,0E+07	1,0E+07	8,3E+06	8,0E+06	3,3E+05	0,0E+00	0,0E+00	3,0E+04	1,0E+06	0,0E+00	0,0E+00	0,0E+00	2,0E+04	0,0E+00	2,0E+05	0,0E+00	0,0E+00	1,0E+04	0,0E+00	0,0E+00	8,3E+06	1,0E+06	0,0E+00	2,0E+04	0,0E+00	0,0E+00	8,0E+05	1,0E+04
9	V	C	2,4E+06	2,9E+06	5,0E+05	3,1E+05	3,2E+06	2,7E+06	2,2E+06	0,0E+00	2,2E+06	0,0E+00	0,0E+00	0,0E+00	0,0E+00	0,0E+00	0,0E+00	1,0E+05	1,0E+05	0,0E+00	5,0E+05	0,0E+00	0,0E+00	1,0E+04	0,0E+00	0,0E+00	2,2E+06	0,0E+00	0,0E+00	2,0E+05	0,0E+00	0,0E+00	3,0E+05	1,0E+04
10	I	A	8,1E+07	8,1E+07	0,0E+00	2,5E+07	1,1E+08	1,1E+08	3,0E+07	2,0E+07	1,0E+07	0,0E+00	3,0E+07	2,0E+06	2,0E+05	0,0E+00	5,0E+06	1,2E+07	2,0E+06	0,0E+00	0,0E+00	0,0E+00	0,0E+00	5,0E+06	0,0E+00	0,0E+00	6,0E+07	2,2E+06	5,0E+06	1,4E+07	0,0E+00	0,0E+00	2,0E+07	5,0E+06
10	I	B	4,1E+08	4,1E+08	1,0E+04	3,6E+07	4,5E+08	4,5E+08	2,0E+08	6,0E+07	1,4E+08	0,0E+00	0,0E+00	1,0E+07	0,0E+00	0,0E+00	1,0E+07	8,0E+07	1,1E+08	0,0E+00	1,0E+04	3,0E+04	0,0E+00	2,0E+07	1,0E+07	0,0E+00	2,0E+08	1,0E+07	1,0E+07	1,9E+08	0,0E+00	0,0E+00	6,0E+06	3,0E+07
10	I	C	3,3E+07	3,3E+07	1,0E+05	3,2E+06	3,7E+07	3,7E+07	2,1E+07	0,0E+00	2,1E+07	0,0E+00	2,0E+06	0,0E+00	0,0E+00	0,0E+00	1,0E+06	8,3E+06	1,0E+06	0,0E+00	1,0E+05	0,0E+00	0,0E+00	1,0E+06	0,0E+00	0,0E+00	2,3E+07	0,0E+00	1,0E+06	9,3E+06	0,0E+00	2,0E+05	2,0E+06	1,0E+06
10	II	A	2,9E+08	2,9E+08	0,0E+00	1,8E+07	3,1E+08	3,1E+08	2,3E+08	2,0E+08	3,0E+07	0,0E+00	1,0E+07	2,6E+07	6,0E+06	0,0E+00	9,0E+06	2,0E+06	7,0E+06	0,0E+00	0,0E+00	1,0E+03	0,0E+00	5,0E+06	5,0E+06	0,0E+00	2,4E+08	3,2E+07	9,0E+06	9,0E+06	0,0E+00	0,0E+00	8,0E+06	1,0E+07
10	II	B	1,1E+09	1,2E+09	1,2E+07	8,3E+07	1,2E+09	1,2E+09	3,0E+08	0,0E+00	3,0E+08	0,0E+00	0,0E+00	2,2E+08	2,0E+07	0,0E+00	3,0E+08	0,0E+00	3,0E+08	0,0E+00	1,2E+07	0,0E+00	0,0E+00	5,0E+07	3,0E+06	2,0E+07	3,0E+08	2,4E+08	3,0E+08	3,0E+08	0,0E+00	0,0E+00	1,0E+07	7,3E+07
10	II	C	2,5E+08	2,5E+08	1,0E+06	7,9E+06	2,5E+08	2,5E+08	1,5E+08	1,1E+08	3,5E+07	0,0E+00	0,0E+00	5,1E+07	2,1E+07	0,0E+00	3,0E+06	2,0E+07	2,0E+06	0,0E+00	1,0E+06	2,0E+05	0,0E+00	7,0E+05	2,0E+06	0,0E+00	1,5E+08	7,2E+07	3,0E+06	2,2E+07	0,0E+00	0,0E+00	5,0E+06	2,9E+06
10	III	A	1,6E+08	1,6E+08	2,2E+05	2,0E+07	1,8E+08	1,8E+08	1,0E+08	8,0E+05	1,0E+08	0,0E+00	2,0E+07	1,0E+07	2,0E+06	0,0E+00	1,0E+06	2,0E+07	2,0E+06	0,0E+00	2,2E+05	0,0E+00	0,0E+00	0,0E+00	0,0E+00	0,0E+00	1,2E+08	1,2E+07	1,0E+06	2,2E+07	0,0E+00	0,0E+00	2,0E+07	0,0E+00
10	III	B	1,4E+08	1,4E+08	9,0E+04	1,6E+07	1,6E+08	1,6E+08	7,4E+07	6,1E+07	1,3E+07	0,0E+00	1,6E+07	3,0E+07	1,1E+06	0,0E+00	8,0E+05	2,3E+07	0,0E+00	0,0E+00	9,0E+04	0,0E+00	0,0E+00	0,0E+00	0,0E+00	0,0E+00	9,0E+07	3,1E+07	8,0E+05	2,3E+07	0,0E+00	1,0E+07	6,0E+06	0,0E+00
10	III	C	4,1E+08	4,1E+08	4,0E+05	3,0E+07	4,4E+08	4,4E+08	3,2E+08	3,0E+08	2,0E+07	0,0E+00	0,0E+00	5,0E+07	2,1E+06	0,0E+00	1,0E+07	2,4E+07	0,0E+00	0,0E+00	4,0E+05	0,0E+00	0,0E+00	0,0E+00	0,0E+00	0,0E+00	3,2E+08	5,2E+07	1,0E+07	2,4E+07	0,0E+00	0,0E+00	3,0E+07	0,0E+00
10	IV	A	7,6E+08	7,6E+08	1,0E+05	2,7E+08	1,0E+09	1,0E+09	1,3E+08	4,0E+06	1,3E+08	0,0E+00	2,0E+08	2,1E+08	4,0E+07	0,0E+00	1,1E+08	5,0E+07	1,0E+07	0,0E+00	1,0E+05	9,0E+07	0,0E+00	1,0E+07	2,0E+07	0,0E+00	3,3E+08	2,5E+08	1,1E+08	6,0E+07	0,0E+00	2,0E+06	1,5E+08	1,2E+08
10	IV	B	7,1E+08	7,1E+08	3,0E+05	2,4E+08	9,5E+08	9,5E+08	2,4E+08	2,0E+08	3,5E+07	0,0E+00	1,2E+08	1,0E+08	4,0E+05	0,0E+00	2,0E+08	5,0E+07	1,0E+05	0,0E+00	3,0E+05	1,0E+07	0,0E+00	8,0E+06	8,0E+07	0,0E+00	3,6E+08	1,0E+08	2,0E+08	5,0E+07	0,0E+00	2,3E+07	1,2E+08	9,8E+07
10	IV	C	7,0E+08	7,0E+08	1,0E+05	3,5E+08	1,1E+09	1,1E+09	2,5E+08	1,1E+08	1,4E+08	2,0E+07	3,0E+07	2,2E+08	5,0E+07	0,0E+00	1,3E+08	0,0E+00	0,0E+00	0,0E+00	1,0E+05	1,6E+08	0,0E+00	1,0E+07	5,0E+07	0,0E+00	3,0E+08	2,7E+08	1,3E+08	0,0E+00	0,0E+00	1,0E+06	1,3E+08	2,2E+08
			7,2E+08	7,2E+08	1,7E+05	2,9E+08	1,0E+09	1,0E+09	2,1E+08	1,0E+08	1,0E+08	6,7E+06	1,2E+08	1,8E+08	3,0E+07	0,0E+00	1,5E+08	3,3E+07	3,4E+06	0,0E+00	1,7E+05	8,7E+07	0,0E+00	9,3E+06	5,0E+07	0,0E+00	3,3E+08	2,1E+08	1,5E+08	3,7E+07	0,0E+00	8,7E+06	1,3E+08	1,5E+08
10	V	A	1,9E+08	1,9E+08	1,0E+05	2,1E+08	4,0E+08	4,0E+08	1,1E+08	7,0E+05	1,1E+08	0,0E+00	3,3E+07	1,0E+07	1,1E+06	0,0E+00	3,0E+07	2,0E+06	5,0E+06	0,0E+00	1,0E+05	3,0E+06	0,0E+00	8,0E+07	6,0E+07	0,0E+00	1,4E+08	1,1E+07	3,0E+07	7,0E+06	1,0E+07	5,0E+07	1,0E+07	1,4E+08
10	V	B	3,1E+08	3,2E+08	1,0E+06	1,2E+08	4,3E+08	4,3E+08	2,2E+08	1,0E+08	1,2E+08	0,0E+00	0,0E+00	5,6E+07	8,0E+06	0,0E+00	2,0E+07	1,0E+07	0,0E+00	0,0E+00	1,0E+06	1,0E+06	0,0E+00	9,0E+06	6,0E+06	0,0E+00	2,2E+08	6,4E+07	2,0E+07	1,0E+07	0,0E+00	0,0E+00	1,0E+08	1,6E+07
10	V	C	9,3E+08	9,3E+08	5,0E+05	7,3E+07	1,0E+09	1,0E+09	5,0E+08	2,0E+08	3,0E+08	0,0E+00	1,0E+08	0,0E+00	1,5E+07	0,0E+00	3,0E+08	1,0E+07	0,0E+00	0,0E+00	5,0E+05	0,0E+00	0,0E+00	4,0E+07	0,0E+00	0,0E+00	6,0E+08	1,5E+07	3,0E+08	1,0E+07	0,0E+00	1,1E+07	2,2E+07	4,0E+07
11	I	A	1,8E+08	1,8E+08	0,0E+00	3,1E+06	1,8E+08	1,8E+08	1,4E+08	1,0E+08	3,8E+07	0,0E+00	2,0E+06	6,0E+06	6,0E+06	0,0E+00	2,6E+07	2,1E+06	0,0E+00	0,0E+00	0,0E+00	2,0E+03	0,0E+00	1,0E+06	0,0E+00	0,0E+00	1,4E+08	1,2E+07	2,6E+07	2,1E+06	0,0E+00	0,0E+00	2,1E+06	1,0E+06
11	I	B	1,0E+09	1,0E+09	0,0E+00	8,0E+07	1,1E+09	1,1E+09	8,5E+08	4,0E+08	4,5E+08	0,0E+00	0,0E+00	2,0E+07	3,0E+06	0,0E+00	1,1E+08	2,5E+07	0,0E+00	0,0E+00	0,0E+00	0,0E+00	0,0E+00	0,0E+00	0,0E+00	0,0E+00	8,5E+08	2,3E+07	1,1E+08	2,5E+07	0,0E+00	0,0E+00	8,0E+07	0,0E+00
11	I	C	1,8E+08	1,8E+08	0,0E+00	1,0E+06	1,8E+08	1,8E+08	1,6E+08	5,5E+07	1,0E+08	0,0E+00	0,0E+00	1,0E+06	1,1E+07	0,0E+00	1,5E+07	3,0E+05	0,0E+00	0,0E+00	0,0E+00	0,0E+00	0,0E+00	0,0E+00	0,0E+00	0,0E+00	1,6E+08	1,2E+07	1,5E+07	3,0E+05	0,0E+00	0,0E+00	1,0E+06	0,0E+00
11	II	A	1,1E+08	1,1E+08	0,0E+00	3,0E+06	1,1E+08	1,1E+08	6,6E+07	1,1E+07	5,5E+07	0,0E+00	0,0E+00	2,0E+06	4,8E+06	0,0E+00	1,1E+07	1,1E+07	1,1E+07	0,0E+00	0,0E+00	0,0E+00	0,0E+00	1,0E+06	0,0E+00	0,0E+00	6,6E+07	6,8E+06	1,1E+07	2,2E+07	0,0E+00	0,0E+00	2,0E+06	1,0E+06
11	II	B	7,6E+08	7,6E+08	0,0E+00	1,1E+08	8,7E+08	8,7E+08	6,1E+08	4,0E+08	2,1E+08	0,0E+00	4,0E+07	6,0E+07	4,1E+06	0,0E+00	2,1E+07	1,0E+07	1,0E+07	0,0E+00	0,0E+00	0,0E+00	0,0E+00	1,0E+07	0,0E+00	0,0E+00	6,5E+08	6,4E+07	2,1E+07	2,0E+07	0,0E+00	0,0E+00	1,0E+08	1,0E+07
11	II	C	2,4E+08	2,4E+08	0,0E+00	5,0E+06	2,4E+08	2,4E+08	9,0E+07	5,0E+07	4,0E+07	0,0E+00	1,0E+08	1,0E+07	1,7E+07	0,0E+00	2,6E+06	1,0E+07	5,4E+06	0,0E+00	0,0E+00	0,0E+00	0,0E+00	5,0E+06	0,0E+00	0,0E+00	1,9E+08	2,7E+07	2,6E+06	1,5E+07	0,0E+00	0,0E+00	0,0E+00	5,0E+06
11	III	A	6,4E+08	6,4E+08	8,0E+05	6,2E+07	7,0E+08	7,0E+08	1,7E+08	1,0E+08	7,0E+07	0,0E+00	3,0E+07	1,0E+07	7,0E+06	0,0E+00	4,1E+08	1,0E+07	2,0E+06	0,0E+00	8,0E+05	0,0E+00	0,0E+00	1,4E+07	1,0E+05	0,0E+00	2,0E+08	1,7E+07	4,1E+08	1,2E+07	0,0E+00	8,0E+06	4,0E+07	1,4E+07
11	III	B	7,1E+08	7,1E+08	3,0E+06	2,2E+08	9,3E+08	9,3E+08	4,7E+08	4,0E+08	7,0E+07	0,0E+00	8,0E+07	3,0E+07	6,0E+06	0,0E+00	2,3E+07	1,0E+08	2,0E+05	0,0E+00	3,0E+06	0,0E+00	0,0E+00	1,0E+08	2,0E+06	0,0E+00	5,5E+08	3,6E+07	2,3E+07	1,0E+08	1,0E+07	5,0E+06	1,0E+08	1,0E+08
11	III	C	1,4E+09	1,4E+09	1,0E+06	1,2E+08	1,5E+09	1,5E+09	8,1E+08	6,0E+08	2,1E+08	0,0E+00	1,0E+08	4,2E+08	1,0E+06	0,0E+00	3,1E+07	5,0E+07	2,0E+06	0,0E+00	1,0E+06	3,0E+05	0,0E+00	8,0E+05	5,0E+06	0,0E+00	9,1E+08	4,2E+08	3,1E+07	5,2E+07	0,0E+00	1,5E+07	1,0E+08	6,1E+06
11	IV	A	4,8E+08	4,8E+08	1,0E+06	1,2E+08	6,0E+08	6,0E+08	3,1E+08	1,0E+07	3,0E+08	0,0E+00	3,0E+07	3,0E+07	0,0E+00	0,0E+00	1,0E+07	1,0E+08	0,0E+00	0,0E+00	1,0E+06	3,0E+06	0,0E+00	4,0E+07	3,0E+07	0,0E+00	3,4E+08	3,0E+07	1,0E+07	1,0E+08	0,0E+00	4,0E+07	1,0E+07	7,3E+07
11	IV	B	9,0E+07	9,1E+07	6,0E+05	0,0E+00	9,1E+07	9,0E+07	7,1E+07	4,1E+07	3,0E+07	0,0E+00	0,0E+00	1,2E+07	1,0E+06	0,0E+00	3,0E+05	6,0E+06	0,0E+00	0,0E+00	6,0E+05	0,0E+00	0,0E+00	0,0E+00	0,0E+00	0,0E+00	7,1E+07	1,3E+07	3,0E+05	6,0E+06	0,0E+00	0,0E+00	0,0E+00	0,0E+00
11	IV	C	1,4E+08	1,4E+08	1,0E+06	1,2E+08	2,6E+08	2,6E+08	1,1E+08	3,1E+07	8,0E+07	0,0E+00	2,0E+06	1,0E+07	0,0E+00	0,0E+00	1,0E+07	4,0E+06	0,0E+00	0,0E+00	1,0E+06	0,0E+00	0,0E+00	4,0E+07	3,0E+07	0,0E+00	1,1E+08	1,0E+07	1,0E+07	4,0E+06	1,0E+06	1,0E+07	4,0E+07	7,0E+07
11	V	A	1,6E+08	1,6E+08	1,0E+06	8,4E+07	2,4E+08	2,4E+08	7,0E+07	4,0E+07	3,0E+07	0,0E+00	1,0E+07	3,0E+07	0,0E+00	0,0E+00	1,1E+07	2,7E+07	1,0E+07	0,0E+00	1,0E+06	0,0E+00	0,0E+00	2,0E+07	5,0E+05	0,0E+00	8,0E+07	3,0E+07	1,1E+07	3,7E+07	0,0E+00	3,0E+06	6,0E+07	2,1E+07
11	V	B	1,7E+08	1,7E+08	1,0E+05	2,3E+07	1,9E+08	1,9E+08	1,6E+08	1,5E+08	1,0E+07	0,0E+00	0,0E+00	0,0E+00	3,3E+05	0,0E+00	1,0E+06	3,0E+06	5,0E+06	0,0E+00	1,0E+05	0,0E+00	0,0E+00	1,5E+06	0,0E+00	0,0E+00	1,6E+08	3,3E+05	1,0E+06	8,0E+06	0,0E+00	1,1E+06	2,0E+07	1,5E+06
11	V	C	2,4E+08	2,4E+08	8,0E+04	7,4E+07	3,1E+08	3,1E+08	1,1E+08	3,0E+06	1,1E+08	0,0E+00	1,0E+07	6,0E+06	0,0E+00	0,0E+00	1,0E+08	1,0E+06	1,0E+07	0,0E+00	8,0E+04	0,0E+00	0,0E+00	3,2E+07	1,0E+06	0,0E+00	1,2E+08	6,0E+06	1,0E+08	1,1E+07	0,0E+00	3,1E+07	1,0E+07	3,3E+07
